# Supplementary material for: High red blood cell composition in clots is associated with successful recanalization during intra-arterial thrombectomy
Source: PLoS One. 2018 May 21;13(5):e0197492. doi: 10.1371/journal.pone.0197492 (PMC5962078; doi:10.1371/journal.pone.0197492)
Supplement: S1 Table — (XLSX) [file pone.0197492.s006.xlsx]

## Sheet: Desecription of data set
This is a data set for the study entitled ' High Red Blood Cell Composition in Clots is Associated with Successful Recanalization during Intra-arterial Thrombectomy.'
The data is provided by Jei Kim jeikim@cnu.ac.kr
Please contact Jei Kim if you plan to conduct analyses on these data for publication

## Sheet: Variable def. for Total clots 
Variable name	Variable description
Retrieval trial ID	Trial of clot retrieval ID code
Patient ID	Patient ID code
age	Age
sex	Sex
Clot retrieval	0, Not retrieved; 1, Retrieved
Recanalization	0, No recanalization; 1, Recanalization
TOAST	1, LAA; 2, Cardioembolic; 3, Undetermined
NIHSS	National Institute of Health Stroke Scale
Atrial fibrillation	0, No; 1, Yes
HTN	0, No; 1, Yes
DM	0, No; 1, Yes
CKD	0, No; 1, Yes
Dyslipidemia	0, No; 1, Yes
Smoking	0, No; 1, Yes
Heart failure	0, No; 1, Yes
RBC	Area of RBC (%)	1000' is representative of missing value due to failure of clot retrieval
FP	Area of Fibrin/Platelet (%)	1000' is representative of missing value due to failure of clot retrieval
WBC	Area of WBC (%)	1000' is representative of missing value due to failure of clot retrieval
Clot type	Microscopic type of clot: 1, RBC-rich; 2, Mixed; 3, Fibrin-rich
IVT	Intravenou thrombolysis: 0, Not-performed; 1, Performed
Vessel	Location of the occluded vessel: 1, T-ICA; 2, MCA
Method	Method of retrieval catheterization: 1, Suction; 2, Stent
OTP	Onset-to-puncture time
PTR	Puncture-to-retrieval time
OTR	Onset-to-retrieval time

## Sheet: Total clots
Retrieval trial ID	Patient ID	Age	Sex	Clot retrieval (0: no, 1: yes)	Recanalization (0: no, 1: yes)	TOAST (1: LAA, 2: Cardioembolic, 3: Undetermined)	NIHSS	Atrial fibrillation	HTN	DM	CKD	Dyslipidemia	Smoking	Heart failure	RBC	FP	WBC	Clot type	IVT	Vessel (1: T-ICA, 2: MCA)	Method (1: Suction, 2: Stent)	OTP	PTR	OTR
1	1	71	1	1	1	2	17	1	0	0	0	0	0	0	61.03	37.08	1.89	1	1	1	1	175	10	185
2	1	71	1	0	0	2	17	1	0	0	0	0	0	0	1000	1000	1000	1000	1	1	1	175	13	188
3	1	71	1	0	0	2	17	1	0	0	0	0	0	0	1000	1000	1000	1000	1	1	1	175	15	190
4	1	71	1	1	0	2	17	1	0	0	0	0	0	0	8.76	88.03	3.22	3	1	1	1	175	18	193
5	1	71	1	0	0	2	17	1	0	0	0	0	0	0	1000	1000	1000	1000	1	1	1	175	20	195
6	1	71	1	0	0	2	17	1	0	0	0	0	0	0	1000	1000	1000	1000	1	1	1	175	22	197
7	1	71	1	1	0	2	17	1	0	0	0	0	0	0	12.07	71.65	16.28	3	1	1	2	175	30	205
8	1	71	1	0	0	2	17	1	0	0	0	0	0	0	1000	1000	1000	1000	1	1	2	175	35	210
9	1	71	1	1	1	2	17	1	0	0	0	0	0	0	0.22	97.15	2.63	3	1	1	1	175	60	235
10	2	72	2	1	0	1	7	0	1	1	1	0	0	0	19.9	73.39	6.7	3	0	2	1	190	20	210
11	2	72	2	0	0	1	7	0	1	1	1	0	0	0	1000	1000	1000	1000	0	2	1	190	38	228
12	2	72	2	0	0	1	7	0	1	1	1	0	0	0	1000	1000	1000	1000	0	2	1	190	57	247
13	2	72	2	0	0	1	7	0	1	1	1	0	0	0	1000	1000	1000	1000	0	2	2	190	70	260
14	2	72	2	1	1	1	7	0	1	1	1	0	0	0	19.88	75.63	4.48	3	0	2	2	190	98	288
15	2	72	2	1	1	1	7	0	1	1	1	0	0	0	0.13	97.79	2.08	3	0	2	2	190	130	320
16	3	68	2	0	0	2	10	1	0	0	0	1	0	1	1000	1000	1000	1000	0	2	1	164	8	172
17	3	68	2	0	0	2	10	1	0	0	0	1	0	1	1000	1000	1000	1000	0	2	1	164	11	175
18	3	68	2	0	0	2	10	1	0	0	0	1	0	1	1000	1000	1000	1000	0	2	2	164	16	180
19	3	68	2	0	0	2	10	1	0	0	0	1	0	1	1000	1000	1000	1000	0	2	1	164	18	182
20	3	68	2	1	1	2	10	1	0	0	0	1	0	1	46.64	49.21	4.15	2	0	2	1	164	21	185
21	4	54	1	1	1	2	10	1	0	0	0	0	0	0	36.99	60.02	2.99	3	0	2	1	125	9	134
22	4	54	1	1	1	2	10	1	0	0	0	0	0	0	42.86	54.53	2.61	2	0	2	1	125	13	138
23	5	82	2	1	1	3	17	0	0	0	0	1	0	0	43.74	50.98	5.28	2	1	2	1	210	8	218
24	6	53	1	1	1	1	6	0	1	0	0	1	1	0	58.29	39.53	2.18	1	1	1	1	200	20	220
25	6	53	1	0	0	1	6	0	1	0	0	1	1	0	1000	1000	1000	1000	1	1	1	200	30	230
26	6	53	1	0	0	1	6	0	1	0	0	1	1	0	1000	1000	1000	1000	1	1	1	200	38	238
27	6	53	1	0	0	1	6	0	1	0	0	1	1	0	1000	1000	1000	1000	1	1	2	200	46	246
28	6	53	1	1	1	1	6	0	1	0	0	1	1	0	65.74	32.01	2.25	1	1	1	2	200	66	266
29	7	61	2	1	1	2	16	1	1	0	0	0	0	1	50.72	47.3	1.98	2	0	1	1	285	10	295
30	7	61	2	1	1	2	16	1	1	0	0	0	0	1	58.33	39.78	1.89	1	0	1	1	285	15	300
31	7	61	2	1	1	2	16	1	1	0	0	0	0	1	58.56	39.22	2.22	1	0	1	2	285	30	315
32	8	81	1	0	0	2	14	1	0	0	0	0	0	1	1000	1000	1000	1000	1	2	1	187	18	205
33	8	81	1	1	0	2	14	1	0	0	0	0	0	1	13.63	78.36	8	3	1	2	1	187	23	210
34	8	81	1	1	1	2	14	1	0	0	0	0	0	1	37.13	58.73	4.14	3	1	2	1	187	41	228
35	8	81	1	0	0	2	14	1	0	0	0	0	0	1	1000	1000	1000	1000	1	2	2	187	58	245
36	8	81	1	0	0	2	14	1	0	0	0	0	0	1	1000	1000	1000	1000	1	2	1	187	73	260
37	8	81	1	1	1	2	14	1	0	0	0	0	0	1	41.94	53.92	4.15	2	1	2	1	187	83	270
38	8	81	1	1	1	2	14	1	0	0	0	0	0	1	40.43	55.82	3.75	2	1	2	1	187	93	280
39	9	72	2	1	1	1	14	0	0	0	0	1	0	0	20.14	71.41	8.45	3	1	2	1	157	13	170
40	9	72	2	1	0	1	14	0	0	0	0	1	0	0	4.58	84.04	11.39	3	1	2	1	157	48	205
41	10	62	2	1	1	2	10	1	0	0	0	1	0	0	49.68	46.17	4.14	2	0	1	1	235	5	240
42	10	62	2	1	1	2	10	1	0	0	0	1	0	0	46.33	47.92	5.75	2	0	1	1	235	10	245
43	10	62	2	1	1	2	10	1	0	0	0	1	0	0	47.59	45.99	6.42	2	0	1	1	235	15	250
44	11	66	2	1	0	1	6	0	1	1	0	1	0	0	4.45	89.17	6.38	3	1	2	2	242	23	265
45	11	66	2	1	0	1	6	0	1	1	0	1	0	0	4.27	83.98	11.74	3	1	2	2	242	38	280
46	12	76	1	1	0	3	7	0	1	0	0	0	0	0	14.66	80.64	4.7	3	0	2	1	191	12	203
47	12	76	1	1	1	3	7	0	1	0	0	0	0	0	20.06	77.46	2.47	3	0	2	1	191	19	210
48	12	76	1	1	1	3	7	0	1	0	0	0	0	0	20.08	76.64	3.28	3	0	2	2	191	34	225
49	12	76	1	1	0	3	7	0	1	0	0	0	0	0	5.07	91.46	3.47	3	0	2	1	191	54	245
50	12	76	1	1	0	3	7	0	1	0	0	0	0	0	17.8	77.81	4.39	3	0	2	2	191	84	275
51	12	76	1	0	0	3	7	0	1	0	0	0	0	0	1000	1000	1000	1000	0	2	1	191	112	303
52	12	76	1	1	0	3	7	0	1	0	0	0	0	0	21.7	76.09	2.21	3	0	2	2	191	124	315
53	13	45	1	0	0	3	14	0	0	0	0	0	1	0	1000	1000	1000	1000	1	1	2	265	55	320
54	13	45	1	1	1	3	14	0	0	0	0	0	1	0	40.44	55.5	4.06	2	1	1	2	265	60	325
55	13	45	1	0	0	3	14	0	0	0	0	0	1	0	1000	1000	1000	1000	1	1	2	265	65	330
56	13	45	1	1	1	3	14	0	0	0	0	0	1	0	29.68	64.16	6.16	3	1	1	2	265	72	337
57	13	45	1	0	0	3	14	0	0	0	0	0	1	0	1000	1000	1000	1000	1	1	2	265	82	347
58	13	45	1	1	1	3	14	0	0	0	0	0	1	0	35.09	61.62	3.29	3	1	1	2	265	105	370
59	14	77	2	0	0	1	14	0	0	0	0	0	0	0	1000	1000	1000	1000	1	2	1	130	19	149
60	14	77	2	1	1	1	14	0	0	0	0	0	0	0	4.76	89.18	6.06	3	1	2	1	130	28	158
61	14	77	2	0	0	1	14	0	0	0	0	0	0	0	1000	1000	1000	1000	1	2	1	130	38	168
62	14	77	2	0	0	1	14	0	0	0	0	0	0	0	1000	1000	1000	1000	1	2	1	130	48	178
63	14	77	2	0	0	1	14	0	0	0	0	0	0	0	1000	1000	1000	1000	1	2	2	130	67	197
64	14	77	2	1	1	1	14	0	0	0	0	0	0	0	11.67	81.09	7.24	3	1	2	1	130	85	215
65	14	77	2	0	0	1	14	0	0	0	0	0	0	0	1000	1000	1000	1000	1	2	1	130	100	230
66	14	77	2	0	0	1	14	0	0	0	0	0	0	0	1000	1000	1000	1000	1	2	1	130	111	241
67	14	77	2	0	0	1	14	0	0	0	0	0	0	0	1000	1000	1000	1000	1	2	2	130	127	257
68	14	77	2	0	0	1	14	0	0	0	0	0	0	0	1000	1000	1000	1000	1	2	1	130	145	275
69	14	77	2	0	0	1	14	0	0	0	0	0	0	0	1000	1000	1000	1000	1	2	1	130	155	285
70	14	77	2	1	1	1	14	0	0	0	0	0	0	0	11.35	84.34	4.31	3	1	2	2	130	172	302
71	14	77	2	1	1	1	14	0	0	0	0	0	0	0	18.86	78.05	3.09	3	1	2	1	130	204	334
72	15	47	1	1	0	2	10	1	1	0	1	0	1	1	70.94	27.25	1.8	1	1	2	1	225	14	239
73	15	47	1	1	1	2	10	1	1	0	1	0	1	1	75.8	22.97	1.23	1	1	2	1	225	20	245
74	15	47	1	1	1	2	10	1	1	0	1	0	1	1	88.98	10.94	0.08	1	1	2	1	225	24	249
75	15	47	1	1	1	2	10	1	1	0	1	0	1	1	79.07	20.54	0.4	1	1	2	1	225	28	253
76	15	47	1	1	1	2	10	1	1	0	1	0	1	1	60.54	37.33	2.13	1	1	2	1	225	30	255
77	16	84	2	1	1	3	10	1	1	0	0	0	0	0	1.14	95.67	3.19	3	1	2	1	196	19	215
78	17	71	1	1	1	2	15	1	1	0	0	0	1	0	8	87	5	3	0	2	1	203	30	233
79	17	71	1	0	0	2	15	1	1	0	0	0	1	0	1000	1000	1000	1000	0	2	1	203	40	243
80	17	71	1	1	0	2	15	1	1	0	0	0	1	0	3.91	91.14	4.94	3	0	2	1	203	47	250
81	18	65	1	1	1	1	13	0	1	1	0	0	0	0	57.89	40.63	1.48	1	0	2	1	412	15	427
82	19	18	2	1	1	2	3	1	0	0	0	0	0	1	50.43	47.34	2.22	2	0	2	1	145	10	155
83	19	18	2	1	1	2	3	1	0	0	0	0	0	1	52.64	45.8	1.57	2	0	2	1	145	13	158
84	19	18	2	0	0	2	3	1	0	0	0	0	0	1	1000	1000	1000	1000	0	2	1	145	29	174
85	20	84	2	1	0	2	15	1	1	1	0	1	0	0	44.68	53.46	1.86	2	1	1	1	195	21	216
86	20	84	2	1	0	2	15	1	1	1	0	1	0	0	25.18	72.63	2.19	3	1	1	2	195	28	223
87	20	84	2	1	1	2	15	1	1	1	0	1	0	0	49.65	49.7	0.65	2	1	1	1	195	42	237
88	20	84	2	0	0	2	15	1	1	1	0	1	0	0	1000	1000	1000	1000	1	1	1	195	44	239
89	20	84	2	0	0	2	15	1	1	1	0	1	0	0	1000	1000	1000	1000	1	1	1	195	49	244
90	20	84	2	1	1	2	15	1	1	1	0	1	0	0	51.01	48.02	0.96	2	1	1	1	195	53	248
91	21	66	1	1	1	2	14	1	1	1	0	0	0	1	53.19	45.54	1.27	2	0	2	1	165	32	197
92	21	66	1	1	1	2	14	1	1	1	0	0	0	1	25.61	72.46	1.93	3	0	2	1	165	39	204
93	22	63	1	1	1	2	9	1	1	1	0	0	1	0	42.38	55.73	1.89	2	0	2	1	180	13	193
94	22	63	1	1	1	2	9	1	1	1	0	0	1	0	57.78	41.39	0.83	1	0	2	1	180	18	198
95	22	63	1	1	1	2	9	1	1	1	0	0	1	0	27.38	66.79	5.84	3	0	2	1	180	33	213
96	23	70	1	1	1	3	4	0	1	1	0	1	0	0	67.28	31.16	1.56	1	0	2	1	277	10	287
97	23	70	1	1	1	3	4	0	1	1	0	1	0	0	46.99	50.65	2.36	2	0	2	1	277	20	297
98	24	79	1	1	1	2	17	1	1	1	0	0	0	0	24.1	71.4	4.51	3	0	2	1	226	10	236
99	24	79	1	1	1	2	17	1	1	1	0	0	0	0	18.03	80.43	1.54	3	0	2	1	226	15	241
100	24	79	1	1	1	2	17	1	1	1	0	0	0	0	21.25	75.95	2.8	3	0	2	2	226	25	251
101	24	79	1	0	0	2	17	1	1	1	0	0	0	0	1000	1000	1000	1000	0	2	2	226	33	259
102	24	79	1	0	0	2	17	1	1	1	0	0	0	0	1000	1000	1000	1000	0	2	2	226	35	261
103	24	79	1	1	1	2	17	1	1	1	0	0	0	0	36.78	62.14	1.08	3	0	2	1	226	50	276
104	25	76	2	0	0	2	5	1	0	0	0	0	0	0	1000	1000	1000	1000	1	2	1	155	6	161
105	25	76	2	0	0	2	5	1	0	0	0	0	0	0	1000	1000	1000	1000	1	2	1	155	10	165
106	25	76	2	1	1	2	5	1	0	0	0	0	0	0	5.15	89.19	5.66	3	1	2	1	155	12	167
107	26	66	2	1	0	2	4	1	1	1	0	0	0	0	32.96	64.79	2.25	3	0	2	1	212	18	230
108	26	66	2	1	1	2	4	1	1	1	0	0	0	0	30.9	66.47	2.62	3	0	2	2	212	21	233
109	26	66	2	1	1	2	4	1	1	1	0	0	0	0	18.22	78.37	3.41	3	0	2	1	212	26	238
110	27	61	2	1	1	3	7	0	0	0	0	1	0	0	34.6	59.51	5.88	3	0	2	1	317	23	340
111	28	77	2	0	0	2	15	1	1	0	0	0	0	0	1000	1000	1000	1000	1	2	1	115	45	160
112	28	77	2	1	1	2	15	1	1	0	0	0	0	0	42.99	55.76	1.26	2	1	2	1	115	48	163
113	29	90	1	1	1	2	18	1	1	0	0	1	0	0	14.43	83.89	1.68	3	1	1	1	122	28	150
114	29	90	1	0	0	2	18	1	1	0	0	1	0	0	1000	1000	1000	1000	1	1	1	122	33	155
115	29	90	1	0	0	2	18	1	1	0	0	1	0	0	1000	1000	1000	1000	1	1	2	122	48	170
116	29	90	1	1	0	2	18	1	1	0	0	1	0	0	29.58	67.17	3.25	3	1	1	1	122	68	190
117	29	90	1	0	0	2	18	1	1	0	0	1	0	0	1000	1000	1000	1000	1	1	1	122	88	210
118	29	90	1	1	1	2	18	1	1	0	0	1	0	0	46.52	52.6	0.88	2	1	1	1	122	93	215
119	30	61	1	1	0	3	15	0	0	0	0	0	1	0	35.18	49.47	15.35	2	1	1	1	160	14	174
120	30	61	1	1	1	3	15	0	0	0	0	0	1	0	7.97	85.38	6.65	3	1	1	1	160	18	178
121	30	61	1	1	1	3	15	0	0	0	0	0	1	0	8.1	84.62	7.29	3	1	1	1	160	22	182
122	30	61	1	0	0	3	15	0	0	0	0	0	1	0	1000	1000	1000	1000	1	1	1	160	26	186
123	30	61	1	0	0	3	15	0	0	0	0	0	1	0	1000	1000	1000	1000	1	1	1	160	29	189
124	30	61	1	1	1	3	15	0	0	0	0	0	1	0	21.7	70.1	8.19	3	1	1	2	160	33	193
125	31	78	1	1	1	2	19	1	1	0	0	1	0	0	34.83	63.77	1.4	3	0	2	2	187	12	199
126	32	72	2	1	1	2	17	1	0	0	0	0	0	0	35.18	62.11	2.71	3	0	1	1	130	21	151
127	32	72	2	0	0	2	17	1	0	0	0	0	0	0	1000	1000	1000	1000	0	1	1	130	28	158
128	32	72	2	0	0	2	17	1	0	0	0	0	0	0	1000	1000	1000	1000	0	1	1	130	38	168
129	32	72	2	1	1	2	17	1	0	0	0	0	0	0	49.17	50.56	0.28	2	0	1	1	130	49	179
130	32	72	2	0	0	2	17	1	0	0	0	0	0	0	1000	1000	1000	1000	0	1	1	130	53	183
131	32	72	2	1	1	2	17	1	0	0	0	0	0	0	40.98	58.15	0.87	3	0	1	1	130	63	193
132	32	72	2	1	1	2	17	1	0	0	0	0	0	0	45.78	53.43	0.79	2	0	1	1	130	79	209
133	32	72	2	1	1	2	17	1	0	0	0	0	0	0	36.24	62.93	0.83	3	0	1	1	130	102	232
134	33	89	2	1	1	3	7	0	0	0	0	0	0	0	30.24	60.31	9.45	3	0	2	1	410	15	425
135	34	78	1	0	0	1	8	0	1	0	0	0	1	0	1000	1000	1000	1000	0	2	1	300	50	350
136	34	78	1	1	0	1	8	0	1	0	0	0	1	0	28.59	62.12	9.29	3	0	2	1	300	59	359
137	34	78	1	1	1	1	8	0	1	0	0	0	1	0	39.26	56.76	3.98	3	0	2	1	300	68	368
138	35	77	1	0	0	2	15	1	0	0	0	0	0	0	1000	1000	1000	1000	0	2	2	310	20	330
139	35	77	1	0	0	2	15	1	0	0	0	0	0	0	1000	1000	1000	1000	0	2	1	310	40	350
140	35	77	1	1	1	2	15	1	0	0	0	0	0	0	50.61	47.76	1.63	2	0	2	1	310	55	365
141	36	71	1	1	1	2	19	1	0	0	0	0	0	0	8.35	89.58	2.07	3	0	2	2	208	15	223
142	36	71	1	1	1	2	19	1	0	0	0	0	0	0	16.95	81.41	1.64	3	0	2	2	208	23	231
143	37	88	1	0	0	2	12	1	1	0	0	0	0	0	1000	1000	1000	1000	1	2	1	162	20	182
144	37	88	1	1	0	2	12	1	1	0	0	0	0	0	0.6	93.42	5.98	3	1	2	1	162	22	184
145	37	88	1	1	1	2	12	1	1	0	0	0	0	0	30.67	67.56	1.77	3	1	2	2	162	32	194

## Sheet: Variable def. for total patient
Variable name	Variable description
Patient ID	Patient ID
age	Age of patient
sex	Sex of patient
Catheterialzion-no.	Total number of catheterizations per patient
Clot	Total number of retrieved clots per patient
Recan	Number of successful recanalization after individual catheterizatio per patient
TOAST	1, LAA; 2, Cardioembolic; 3, Undetermined
RBC	Area of RBC (%)
FP	Area of Fibrin/Platelet (%)
WBC	Area of WBC (%)
TICI	TICI grade: 0, TICI grade< 2b; 1, TICI grade 2b and 3
Vessel	Location of the occluded vessel: 1, T-ICA; 2, MCA
NIHSS	National Institute of Health Stroke Scale
Atrial fibrillation	0, No; 1, Yes
HTN	0, No; 1, Yes
DM	0, No; 1, Yes
CKD	0, No; 1, Yes
Dyslipidemia	0, No; 1, Yes
Smoking	0, No; 1, Yes
Heart failure	0, No; 1, Yes
IVT	Intravenou thrombolysis: 0, Not-performed; 1, Performed
OTP	Onset-to-puncture time
PTRecan	Puncture-to-recanalization time
OTRecan	Onset-to-recanalization time
Suction No.	Total catheterization number using suction catheter
Stent No.	Total catheterization number using stent retrieval catheter
Suction-clot-no.	Number of clot retrievals by suction catheterization
Stent-clot-no.	Number of clot retrievals by stent retrieval catheterization
Suction-recan-no.	Number of recanalizations by suction catherization
Stent-recan-no.	Number of recanalization by stent retrieval catheterization
HMCAS	Hyperdense MCA sign on CT: 1, Yes; 2, No	1000' is representative of missing value due to poor quality of imaging study
BA	Blooming artifact on MRI: 1, Yes; 2, No	1000' is representative of missing value due to poor quality of imaging study
Imaging positive	Any clot signs on both CT and MRI: 1, Yes; 2, No

## Sheet: Total patients
Patient ID	Age	Sex	Trial-no.	Clot	No recan	Recan	TOAST	RBC	FP	WBC	TICI	Vessel	NIHSS	Atrial fibrillation	HTN	DM	CKD	Dyslipidemia	Smoking	Heart failure	IVT	OTP	PTRecan	OTRecan	Suction try	Stent try	Suction retrieval	Stent retrieval	Suction recanalization	Stent recanalization	HMCAS	BA	Imaging positive
1	71	1	9	4	2	2	2	21.55	73.4	5.05	1	1	17	1	0	0	0	0	0	0	1	175	60	235	7	2	3	1	2	0	2	2	2
2	72	2	6	3	1	2	1	5.41	91.59	3	0	2	7	0	1	1	1	0	0	0	0	190	130	320	2	4	1	2	0	2	2	2	2
3	68	2	5	1	0	1	2	46.64	49.21	4.15	1	2	10	1	0	0	0	1	0	1	0	164	21	185	4	1	1	0	1	0	1	1	1
4	54	1	2	2	0	2	2	40.91	56.36	2.74	1	2	10	1	0	0	0	0	0	0	0	125	13	138	2	0	2	0	2	0	1	1	1
5	82	2	1	1	0	1	3	43.74	50.98	5.28	1	2	17	0	0	0	0	1	0	0	1	210	8	218	1	0	1	0	1	0	1	1	1
6	53	1	5	2	0	2	1	40.19	57.57	2.24	1	1	6	0	1	0	0	1	1	0	1	200	66	266	3	2	1	1	1	1	2	2	2
7	61	2	3	3	0	3	2	54.94	43.1	1.97	1	1	16	1	1	0	0	0	0	1	0	285	30	315	2	1	2	1	2	1	1	1	1
8	81	1	7	4	1	3	2	35.68	59.68	4.64	1	2	14	1	0	0	0	0	0	1	1	187	93	280	6	1	4	0	3	0	1	1	1
9	72	2	2	2	1	1	1	7.73	81.48	10.79	0	2	14	0	0	0	0	1	0	0	1	157	48	205	2	0	2	0	1	0	2	2	2
10	62	2	3	3	0	3	2	47.74	47.11	5.15	1	1	10	1	0	0	0	1	0	0	0	235	15	250	3	0	3	0	3	0	1	1	1
11	66	2	2	2	2	0	1	4.42	88.36	7.22	0	2	6	0	1	1	0	1	0	0	1	242	38	280	0	2	0	2	0	0	2	2	2
12	76	1	7	6	4	2	3	18.42	78.09	3.49	1	2	7	0	1	0	0	0	0	0	0	191	124	315	4	3	3	3	1	1	2	1	1
13	45	1	6	3	0	3	3	35.72	59.76	4.53	0	1	14	0	0	0	0	0	1	0	1	265	105	370	0	6	0	3	0	3	1	1	1
14	77	2	13	4	0	4	1	10.33	83.77	5.9	0	2	14	0	0	0	0	0	0	0	1	130	204	334	10	3	3	1	3	1	2	2	2
15	47	1	5	5	1	4	2	78.48	20.55	0.97	0	2	10	1	1	0	1	0	1	1	1	225	30	255	5	0	5	0	4	0	2	1	1
16	84	2	1	1	0	1	3	1.14	95.67	3.19	1	2	10	1	1	0	0	0	0	0	1	196	19	215	1	0	1	0	1	0	2	2	2
17	71	1	3	2	1	1	2	7.62	87.39	5	1	2	15	1	1	0	0	0	1	0	0	203	47	250	3	0	2	0	1	0	2	2	2
18	65	1	1	1	0	1	1	30.89	67.63	1.48	1	2	13	0	1	1	0	0	0	0	0	412	15	427	1	0	1	0	1	0	2	1	1
19	18	2	3	2	0	2	2	51.61	46.5	1.89	1	2	3	1	0	0	0	0	0	1	0	145	13	158	3	0	2	0	2	0	1	1	1
20	84	2	6	4	2	2	2	44.25	54.48	1.27	1	1	15	1	1	1	0	1	0	0	1	195	53	248	5	1	3	1	2	0	1	1	1
21	66	1	2	2	0	2	2	37.8	60.56	1.64	1	2	14	1	1	1	0	0	0	1	0	165	39	204	2	0	2	0	2	0	2	1	1
22	63	1	3	3	0	3	2	44.26	53.21	2.53	1	2	9	1	1	1	0	0	1	0	0	179	34	213	3	0	3	0	3	0	2	1	1
23	70	1	2	2	0	2	3	55.84	42.15	2.01	1	2	4	0	1	1	0	1	0	0	0	277	20	297	2	0	2	0	2	0	2	1	1
24	79	1	6	4	0	4	2	25.75	72.13	2.11	1	2	17	1	1	1	0	0	0	0	0	226	50	276	3	3	3	1	3	1	1000	2	2
25	76	2	3	1	0	1	2	5.15	89.19	5.66	1	2	5	1	0	0	0	0	0	0	1	155	12	167	3	0	1	0	1	0	2	2	2
26	66	2	3	3	1	2	2	26.46	70.68	2.86	1	2	4	1	1	1	0	0	0	0	0	212	26	238	2	1	2	1	1	1	2	1	1
27	61	2	1	1	0	1	3	34.6	59.51	5.89	1	2	7	0	0	0	0	1	0	0	0	317	23	340	1	0	1	0	1	0	2	1	1
28	77	2	2	1	0	1	2	42.99	55.76	1.25	1	2	15	1	1	0	0	0	0	0	1	115	48	163	2	0	1	0	1	0	2	1	1
29	90	1	6	3	1	2	2	24.65	73.51	1.84	1	1	18	1	1	0	0	1	0	0	1	122	93	215	5	1	3	0	2	0	1	1000	1
30	61	1	6	4	1	3	3	18.51	71.7	9.78	1	1	15	0	0	0	0	0	1	0	1	160	33	193	5	1	3	1	2	1	2	1	1
31	78	1	1	1	0	1	2	34.83	63.77	1.4	1	2	19	1	1	0	0	1	0	0	0	187	12	199	0	1	0	1	0	1	2	2	2
32	72	2	8	5	0	5	2	43.53	55.65	0.82	1	1	17	1	0	0	0	0	0	0	0	130	102	232	8	0	5	0	5	0	1	1	1
33	89	2	1	1	0	1	3	30.24	60.31	9.45	1	2	7	0	0	0	0	0	0	0	0	410	15	425	1	0	1	0	1	0	2	2	2
34	78	1	3	2	1	1	1	29.5	61.66	8.84	1	2	8	0	1	0	0	0	1	0	0	300	68	368	3	0	2	0	1	0	1	1	1
35	77	1	3	1	0	1	2	50.61	47.76	1.63	1	2	15	1	0	0	0	0	0	0	0	310	55	365	2	1	1	0	1	0	2	1	1
36	71	1	2	2	0	2	2	14.42	83.81	1.77	1	2	19	1	0	0	0	0	0	0	0	208	23	231	0	2	0	2	0	2	2	1	1
37	88	1	3	2	1	1	2	24.68	72.71	2.61	1	2	12	1	1	0	0	0	0	0	1	162	32	194	2	1	1	1	0	1	1	1	1
